# Supplementary material for: Genomics Analysis Reveals the Potential Biocontrol Mechanism of Pseudomonas aeruginosa QY43 against Fusarium pseudograminearum
Source: J Fungi (Basel). 2024 Apr 21;10(4):298. doi: 10.3390/jof10040298 (PMC11050789; doi:10.3390/jof10040298)
Supplement: Supplementary file 1 [file jof-10-00298-s001.zip]

Archive with 1 entries (1 files):
- jof-2956202-supplementary.pdf
